# Supplementary material for: Establishment of a Genetic Transformation and Gene Editing Method by Floral Dipping in Descurainia sophia
Source: Plants (Basel). 2024 Oct 10;13(20):2833. doi: 10.3390/plants13202833 (PMC11510603; doi:10.3390/plants13202833)
Supplement: Supplementary file 1 [file plants-13-02833-s001.zip]

Archive with 1 entries (1 files):
- plants-3223264-supplementary.pdf
